# Supplementary material for: Identification of the Enterotoxigenic Potential of Staphylococcus spp. from Raw Milk and Raw Milk Cheeses
Source: Toxins (Basel). 2023 Dec 28;16(1):17. doi: 10.3390/toxins16010017 (PMC10819113; doi:10.3390/toxins16010017)
Supplement: Supplementary file 1 [file toxins-16-00017-s001.zip]

Archive with 1 entries (1 files):
- toxins-2754564-supplementary.pdf
